# Supplementary material for: Expression and Characterization of a β-Galactosidase from the Pacific Oyster, Crassostrea gigas, and Evaluation of Strategies for Testing Substrate Specificity
Source: Int J Mol Sci. 2023 Oct 18;24(20):15287. doi: 10.3390/ijms242015287 (PMC10607238; doi:10.3390/ijms242015287)
Supplement: Supplementary file 1 [file ijms-24-15287-s001.zip]

Archive with 1 entries (1 files):
- ijms-2652720-supplementary.pdf
